# Supplementary material for: Quantitative DNA Methylation Analysis and Epigenotype-Phenotype Correlations in Taiwanese Patients with Beckwith-Wiedemann Syndrome
Source: J Pers Med. 2021 Oct 22;11(11):1066. doi: 10.3390/jpm11111066 (PMC8622080; doi:10.3390/jpm11111066)
Supplement: Supplementary file 1 [file jpm-11-01066-s001.zip]

Archive with 1 entries (1 files):
- jpm-1411009-supplementary.pdf
